# Supplementary material for: Validation of the Unesp-Botucatu pig composite acute pain scale (UPAPS) in piglets undergoing castration
Source: PLoS One. 2023 Apr 13;18(4):e0284218. doi: 10.1371/journal.pone.0284218 (PMC10101451; doi:10.1371/journal.pone.0284218)
Supplement: S1 Dataset — (XLSX) [file pone.0284218.s010.xlsx]

## Sheet: Sheet1
Moments	Video	Observer	Animals	Litter	Posture	Interaction and interest in the surroundings	Activity	Nursing	Attention to the affected area-A	Attention to the affected area-B	Attention to the affected area-C	Attention to the affected area-D	Attention to the affected area	Miscellaneous Behaviors-A	Miscellaneous Behaviors-B	Miscellaneous Behaviors-C	Miscellaneous Behaviors-D	Miscellaneous Behaviors	Sleeping	UPAPS-nursing	UPAPS
M1	K	Observer 1	1	6	0	0	0	1	0	0	0	0	0	0	0	0	0	0	2	1	0
M1	K	Observer 2	1	6	0	0	0	1	0	0	0	0	0	0	0	0	0	0	2	1	0
M1	K	Observer 1	2	6	0	0	2	2	0	1	1	0	2	1	0	0	0	1	0	7	5
M1	K	Observer 2	2	6	0	0	0	1	1	0	0	0	1	1	0	0	1	2	0	4	3
M1	K	Observer 1	3	6	0	2	2	2	0	1	0	0	1	0	0	0	0	0	0	7	5
M1	K	Observer 2	3	6	0	0	1	2	1	0	0	0	1	0	0	0	0	0	0	4	2
M1	K	Observer 1	4	6	1	1	0	2	1	1	0	1	3	0	0	0	0	0	0	7	5
M1	K	Observer 2	4	6	1	0	0	2	0	0	0	1	1	0	0	0	0	0	0	4	2
M1	K	Observer 1	5	6	0	0	0	3	0	0	0	0	0	0	0	0	0	0	2	3	0
M1	K	Observer 2	5	6	0	0	0	1	0	0	0	0	0	0	0	0	0	0	2	1	0
M1	K	Observer 1	7	6	0	0	0	1	0	0	0	0	0	0	0	0	0	0	2	1	0
M1	K	Observer 2	7	6	0	0	0	1	0	0	0	0	0	0	0	0	0	0	2	1	0
M1	K	Observer 1	8	6	0	0	0	1	0	0	0	0	0	0	0	0	0	0	2	1	0
M1	K	Observer 2	8	6	0	0	0	1	0	0	0	0	0	0	0	0	0	0	2	1	0
M1	H	Observer 1	11	7	0	0	0	2	0	0	0	0	0	0	0	0	0	0	0	2	0
M1	H	Observer 2	11	7	0	0	0	2	0	0	0	0	0	0	0	0	0	0	0	2	0
M1	H	Observer 1	13	7	0	0	0	2	0	0	0	1	1	0	0	0	0	0	0	3	1
M1	H	Observer 2	13	7	0	0	0	0	0	0	0	0	0	0	0	0	0	0	0	0	0
M1	H	Observer 1	14	7	1	1	2	3	1	0	0	0	1	0	0	1	0	1	0	9	6
M1	H	Observer 2	14	7	1	0	0	2	0	0	0	1	1	0	0	1	0	1	0	5	3
M1	H	Observer 1	16	7	0	1	0	0	0	0	0	0	0	0	0	0	0	0	0	1	1
M1	H	Observer 2	16	7	0	0	0	2	0	0	0	0	0	0	0	0	0	0	0	2	0
M1	N	Observer 1	18	8	0	0	0	2	0	0	0	0	0	0	0	0	0	0	0	2	0
M1	N	Observer 2	18	8	0	0	0	2	0	0	0	0	0	0	0	0	0	0	0	2	0
M1	G	Observer 1	22	9	0	0	0	0	0	0	0	0	0	0	0	0	0	0	0	0	0
M1	G	Observer 2	22	9	0	0	0	2	0	0	0	0	0	0	0	0	1	1	0	3	1
M1	G	Observer 1	24	9	0	0	0	0	0	0	0	0	0	0	0	0	0	0	0	0	0
M1	G	Observer 2	24	9	0	0	0	0	0	0	0	0	0	0	0	0	0	0	0	0	0
M1	G	Observer 1	25	9	0	0	0	2	0	0	0	1	1	0	0	0	0	0	0	3	1
M1	G	Observer 2	25	9	0	0	0	2	0	0	0	0	0	0	0	0	0	0	0	2	0
M1	W	Observer 1	27	60	0	0	0	0	0	0	0	0	0	0	0	0	0	0	0	0	0
M1	W	Observer 2	27	60	0	0	0	0	0	0	0	0	0	0	0	0	0	0	0	0	0
M1	W	Observer 1	28	60	0	0	0	0	0	0	0	0	0	0	0	0	0	0	0	0	0
M1	W	Observer 2	28	60	0	0	0	0	0	0	0	0	0	0	0	0	0	0	0	0	0
M1	W	Observer 1	29	60	0	0	0	0	0	0	0	0	0	0	0	0	0	0	0	0	0
M1	W	Observer 2	29	60	0	0	0	0	0	0	0	0	0	0	0	0	0	0	0	0	0
M1	W	Observer 1	30	60	1	2	3	0	1	1	0	0	2	1	0	1	0	2	0	10	10
M1	W	Observer 2	30	60	1	2	3	3	0	0	0	0	0	0	0	0	0	0	0	9	6
M1	W	Observer 1	31	60	0	0	0	0	0	0	0	0	0	0	0	0	0	0	0	0	0
M1	W	Observer 2	31	60	0	0	0	0	0	0	0	0	0	0	0	0	0	0	0	0	0
M1	W	Observer 1	33	60	0	0	0	0	1	0	0	0	1	0	0	0	0	0	0	1	1
M1	W	Observer 2	33	60	0	0	0	0	1	0	0	0	1	0	0	0	0	0	0	1	1
M1	W	Observer 1	34	60	0	0	0	0	0	0	0	0	0	0	0	0	0	0	0	0	0
M1	W	Observer 2	34	60	0	0	0	0	0	0	0	0	0	0	0	0	0	0	0	0	0
M1	W	Observer 1	35	60	2	2	1	3	0	0	0	1	1	0	0	0	1	1	0	10	7
M1	W	Observer 2	35	60	2	2	1	3	0	0	0	1	1	0	0	0	1	1	0	10	7
M1	W	Observer 1	36	60	0	0	0	0	0	0	0	0	0	0	0	0	0	0	0	0	0
M1	W	Observer 2	36	60	0	0	0	0	0	0	0	0	0	0	0	0	0	0	0	0	0
M1	W	Observer 1	37	60	0	0	0	0	0	0	0	0	0	0	0	0	0	0	1	0	0
M1	W	Observer 2	37	60	0	0	0	3	0	0	0	0	0	0	0	0	0	0	1	3	0
M1	TA	Observer 1	38	63	0	0	0	1	0	0	0	0	0	0	0	0	0	0	1	1	0
M1	TA	Observer 2	38	63	0	0	0	1	0	0	0	0	0	0	0	0	0	0	1	1	0
M1	TA	Observer 1	41	63	0	0	0	1	0	0	0	0	0	0	0	0	0	0	2	1	0
M1	TA	Observer 2	41	63	0	0	0	1	0	0	0	0	0	0	0	0	0	0	2	1	0
M1	TA	Observer 1	43	63	0	0	0	1	0	0	0	0	0	0	0	0	0	0	2	1	0
M1	TA	Observer 2	43	63	0	0	0	1	0	0	0	0	0	0	0	0	0	0	2	1	0
M1	TA	Observer 1	44	63	0	0	0	1	0	0	0	0	0	0	0	0	0	0	1	1	0
M1	TA	Observer 2	44	63	0	0	0	1	0	0	0	0	0	0	0	0	0	0	1	1	0
M1	TA	Observer 1	45	63	0	0	1	1	0	0	0	0	0	0	0	0	0	0	1	2	1
M1	TA	Observer 2	45	63	0	0	1	1	0	0	0	1	1	0	0	0	0	0	1	3	2
M1	Q	Observer 1	46	61	0	0	0	0	0	0	0	0	0	0	0	0	1	1	0	1	1
M1	Q	Observer 2	46	61	1	0	0	2	0	0	0	0	0	0	0	0	1	1	0	4	2
M1	Q	Observer 1	47	61	1	1	3	2	0	0	0	0	0	0	0	0	0	0	0	7	5
M1	Q	Observer 2	47	61	0	0	0	0	0	0	0	0	0	0	0	0	0	0	0	0	0
M1	Q	Observer 1	48	61	0	0	0	2	0	0	0	0	0	0	0	0	1	1	0	3	1
M1	Q	Observer 2	48	61	0	0	0	2	0	0	0	0	0	0	0	0	0	0	0	2	0
M1	Q	Observer 1	50	61	0	0	0	0	0	0	0	0	0	0	0	0	0	0	0	0	0
M1	Q	Observer 2	50	61	0	0	0	0	0	0	0	0	0	0	0	0	0	0	0	0	0
M1	Q	Observer 1	52	61	0	0	3	2	0	0	0	0	0	0	0	0	0	0	0	5	3
M1	Q	Observer 2	52	61	0	0	0	2	0	0	0	0	0	0	0	0	1	1	0	3	1
M1	Q	Observer 1	53	61	0	0	0	0	0	0	0	0	0	0	0	0	0	0	0	0	0
M1	Q	Observer 2	53	61	0	0	0	2	0	0	0	0	0	1	0	0	1	2	0	4	2
M1	U	Observer 1	54	59	0	0	0	2	0	0	0	0	0	0	0	0	0	0	1	2	0
M1	U	Observer 2	54	59	0	0	0	2	0	0	0	0	0	0	0	0	0	0	1	2	0
M1	U	Observer 1	55	59	0	0	0	2	0	0	0	0	0	0	0	1	0	1	1	3	1
M1	U	Observer 2	55	59	0	0	0	2	1	0	0	0	1	0	0	1	0	1	1	4	2
M1	VA	Observer 1	63	66	1	0	1	0	1	0	0	0	1	0	0	1	0	1	0	4	4
M1	VA	Observer 2	63	66	1	0	1	0	1	0	0	0	1	0	0	1	0	1	0	4	4
M2	C	Observer 1	1	6	0	0	0	1	0	0	0	0	0	0	0	0	0	0	2	1	0
M2	C	Observer 2	1	6	0	0	0	1	0	0	0	0	0	0	0	0	0	0	2	1	0
M2	C	Observer 1	2	6	0	0	1	1	1	0	0	1	2	1	0	0	0	1	0	5	4
M2	C	Observer 2	2	6	0	0	1	1	1	0	0	1	2	1	0	0	0	1	0	5	4
M2	C	Observer 1	3	6	0	2	1	1	0	0	0	1	1	0	0	0	0	0	0	5	4
M2	C	Observer 2	3	6	0	2	1	1	0	0	0	0	0	0	0	1	0	1	0	5	4
M2	C	Observer 1	4	6	1	0	1	1	0	0	0	0	0	0	0	0	0	0	1	3	2
M2	C	Observer 2	4	6	1	0	1	1	0	0	0	0	0	0	0	0	0	0	1	3	2
M2	C	Observer 1	5	6	1	2	1	1	0	0	0	0	0	0	0	1	0	1	1	6	5
M2	C	Observer 2	5	6	1	2	1	1	0	0	0	0	0	0	0	1	0	1	1	6	5
M2	C	Observer 1	7	6	0	0	0	1	0	0	0	0	0	0	0	0	0	0	2	1	0
M2	C	Observer 2	7	6	0	0	0	1	0	0	0	0	0	0	0	0	0	0	2	1	0
M2	C	Observer 1	8	6	1	2	1	1	0	0	0	1	1	0	0	1	0	1	1	7	6
M2	C	Observer 2	8	6	1	2	1	1	0	0	0	1	1	0	0	1	0	1	1	7	6
M2	E	Observer 1	11	5	0	0	0	1	0	0	0	0	0	0	0	0	0	0	2	1	0
M2	E	Observer 2	11	5	0	0	0	1	0	0	0	0	0	0	0	0	0	0	2	1	0
M2	E	Observer 1	13	5	0	0	0	1	0	0	0	0	0	0	0	0	0	0	2	1	0
M2	E	Observer 2	13	5	0	0	0	1	0	0	0	0	0	0	0	0	0	0	2	1	0
M2	E	Observer 1	14	5	0	0	0	1	0	0	0	0	0	0	0	0	0	0	2	1	0
M2	E	Observer 2	14	5	0	0	0	1	0	0	0	0	0	0	0	0	0	0	2	1	0
M2	E	Observer 1	16	5	0	0	0	1	0	0	0	0	0	0	0	0	0	0	2	1	0
M2	E	Observer 2	16	5	0	0	0	1	0	0	0	0	0	0	0	0	0	0	2	1	0
M2	L	Observer 1	18	8	1	0	1	3	0	0	0	0	0	1	0	0	0	1	1	6	3
M2	L	Observer 2	18	8	1	0	1	3	0	0	0	0	0	1	0	0	0	1	1	6	3
M2	O	Observer 1	22	9	3	2	1	2	0	0	0	1	1	1	0	0	0	1	0	10	8
M2	O	Observer 2	22	9	3	2	1	2	0	1	0	1	2	1	0	1	0	2	0	12	10
M2	O	Observer 1	24	9	3	2	3	3	1	0	1	0	2	0	0	1	1	2	0	15	12
M2	O	Observer 2	24	9	3	2	3	3	1	0	1	0	2	0	0	1	1	2	0	15	12
M2	O	Observer 1	25	9	0	0	0	0	0	0	0	0	0	1	0	0	0	1	0	1	1
M2	O	Observer 2	25	9	0	0	0	0	0	0	0	0	0	1	0	0	0	1	0	1	1
M2	SA	Observer 1	27	60	2	0	2	2	1	1	0	1	3	1	0	0	0	1	0	10	8
M2	SA	Observer 2	27	60	2	0	2	2	1	1	1	0	3	1	0	1	1	3	0	12	10
M2	SA	Observer 1	28	60	0	2	3	1	0	0	0	1	1	1	0	1	0	2	0	9	8
M2	SA	Observer 2	28	60	0	2	3	1	0	0	0	1	1	1	0	1	0	2	0	9	8
M2	SA	Observer 1	29	60	2	2	3	1	0	0	1	1	2	1	0	0	0	1	0	11	10
M2	SA	Observer 2	29	60	2	2	3	1	0	1	1	1	3	1	0	0	0	1	0	12	11
M2	SA	Observer 1	30	60	2	2	3	1	0	0	1	1	2	1	0	1	0	2	0	12	11
M2	SA	Observer 2	30	60	2	2	3	1	1	0	1	0	2	1	0	1	0	2	0	12	11
M2	SA	Observer 1	31	60	2	2	3	1	0	0	1	0	1	1	0	0	0	1	0	10	9
M2	SA	Observer 2	31	60	0	2	1	1	0	0	0	0	0	1	0	1	0	2	0	6	5
M2	SA	Observer 1	33	60	2	2	3	1	1	0	1	1	3	1	0	1	0	2	0	13	12
M2	SA	Observer 2	33	60	2	2	3	1	1	0	1	1	3	1	0	1	0	2	0	13	12
M2	SA	Observer 1	34	60	2	2	3	1	1	0	1	1	3	1	0	1	0	2	0	13	12
M2	SA	Observer 2	34	60	3	3	1	1	1	0	1	1	3	1	0	1	0	2	0	13	12
M2	SA	Observer 1	35	60	2	2	3	1	0	0	1	1	2	0	0	1	1	2	0	12	11
M2	SA	Observer 2	35	60	2	2	3	1	0	0	0	1	1	0	0	1	1	2	0	11	10
M2	SA	Observer 1	36	60	0	2	3	1	0	0	0	0	0	0	0	1	0	1	0	7	6
M2	SA	Observer 2	36	60	0	2	3	1	0	0	0	0	0	0	0	0	0	0	0	6	5
M2	SA	Observer 1	37	60	1	1	2	1	1	1	0	0	2	1	0	0	0	1	0	8	7
M2	SA	Observer 2	37	60	0	0	2	1	1	0	0	0	1	1	0	0	0	1	0	5	4
M2	UA	Observer 1	38	63	0	0	0	1	0	0	0	0	0	0	0	0	0	0	2	1	0
M2	UA	Observer 2	38	63	0	0	0	1	0	0	0	0	0	0	0	0	0	0	2	1	0
M2	UA	Observer 1	41	63	0	0	0	1	0	0	0	0	0	0	0	0	0	0	2	1	0
M2	UA	Observer 2	41	63	0	0	0	1	0	0	0	0	0	0	0	0	0	0	2	1	0
M2	UA	Observer 1	43	63	1	0	0	0	0	0	0	0	0	0	0	0	0	0	1	1	1
M2	UA	Observer 2	43	63	1	0	0	0	0	0	0	0	0	0	0	0	0	0	1	1	1
M2	UA	Observer 1	44	63	0	0	1	1	0	0	0	0	0	0	0	0	0	0	1	2	1
M2	UA	Observer 2	44	63	0	0	1	1	0	0	0	0	0	0	0	0	0	0	1	2	1
M2	UA	Observer 1	45	63	1	0	0	2	0	0	0	0	0	1	0	0	0	1	1	4	2
M2	UA	Observer 2	45	63	0	0	0	2	0	0	0	0	0	0	0	0	0	0	1	2	0
M2	S	Observer 1	46	61	0	0	0	1	0	0	0	0	0	0	0	0	0	0	1	1	0
M2	S	Observer 2	46	61	0	0	0	1	0	0	0	0	0	1	0	0	0	0	1	1	0
M2	S	Observer 1	47	61	0	0	0	1	0	0	0	0	0	0	0	0	0	0	2	1	0
M2	S	Observer 2	47	61	0	0	0	1	0	0	0	0	0	0	0	0	0	0	2	1	0
M2	S	Observer 1	48	61	0	0	0	2	0	0	0	0	0	0	0	0	0	0	1	2	0
M2	S	Observer 2	48	61	0	0	0	2	0	0	0	0	0	0	0	0	0	0	1	2	0
M2	S	Observer 1	50	61	0	2	1	1	0	0	0	0	0	0	0	0	0	0	1	4	3
M2	S	Observer 2	50	61	0	2	1	1	0	0	0	0	0	0	0	0	0	0	1	4	3
M2	S	Observer 1	52	61	0	0	0	1	0	0	0	0	0	0	0	0	0	0	2	1	0
M2	S	Observer 2	52	61	0	0	0	1	0	0	0	0	0	0	0	0	0	0	2	1	0
M2	S	Observer 1	53	61	0	0	0	1	0	0	0	0	0	0	0	0	0	0	1	1	0
M2	S	Observer 2	53	61	0	2	0	1	0	0	0	0	0	0	0	0	0	0	1	3	2
M2	RA	Observer 1	54	59	0	2	1	1	0	0	0	0	0	1	0	1	0	2	1	6	5
M2	RA	Observer 2	54	59	0	2	1	1	0	0	0	0	0	0	0	1	0	1	1	5	4
M2	RA	Observer 1	55	59	1	2	1	1	0	0	0	0	0	0	0	0	0	0	1	5	4
M2	RA	Observer 2	55	59	1	2	3	1	0	0	0	0	0	0	0	0	0	0	1	7	6
M2	Y	Observer 1	63	66	0	0	0	1	0	0	0	0	0	0	0	0	0	0	2	1	0
M2	Y	Observer 2	63	66	0	0	0	1	0	0	0	0	0	0	0	0	0	0	2	1	0
M3	M	Observer 1	1	6	0	0	1	1	1	0	0	0	1	1	0	1	0	2	1	5	4
M3	M	Observer 2	1	6	0	0	1	1	1	0	0	0	1	0	0	1	0	1	1	4	3
M3	M	Observer 1	2	6	0	0	0	1	0	0	0	0	0	0	0	0	0	0	2	1	0
M3	M	Observer 2	2	6	0	0	0	1	0	0	0	0	0	0	0	0	0	0	2	1	0
M3	M	Observer 1	3	6	0	0	0	1	0	0	0	0	0	0	0	0	0	0	2	1	0
M3	M	Observer 2	3	6	0	0	0	1	0	0	0	0	0	0	0	0	0	0	2	1	0
M3	M	Observer 1	4	6	0	0	0	1	0	0	0	0	0	0	0	0	0	0	2	1	0
M3	M	Observer 2	4	6	0	0	0	1	0	0	0	0	0	0	0	0	0	0	2	1	0
M3	M	Observer 1	5	6	0	2	1	1	0	0	0	0	0	0	0	1	0	1	1	5	4
M3	M	Observer 2	5	6	0	2	1	1	0	0	0	0	0	0	0	1	0	1	1	5	4
M3	M	Observer 1	7	6	0	0	0	1	0	0	0	0	0	0	0	0	0	0	2	1	0
M3	M	Observer 2	7	6	0	0	0	1	0	0	0	0	0	0	0	0	0	0	2	1	0
M3	M	Observer 1	8	6	0	0	0	1	0	0	0	0	0	0	0	0	0	0	2	1	0
M3	M	Observer 2	8	6	0	0	0	1	0	0	0	0	0	0	0	0	0	0	2	1	0
M3	F	Observer 1	11	7	0	0	0	1	0	0	0	0	0	0	0	0	0	0	2	1	0
M3	F	Observer 2	11	7	0	0	0	1	0	0	0	0	0	0	0	0	0	0	2	1	0
M3	F	Observer 1	13	7	0	1	0	2	1	0	1	1	3	0	0	0	0	0	0	6	4
M3	F	Observer 2	13	7	0	0	0	0	0	0	0	0	0	0	0	0	0	0	0	0	0
M3	F	Observer 1	14	7	0	0	0	1	0	0	0	0	0	0	0	0	0	0	2	1	0
M3	F	Observer 2	14	7	0	0	0	1	0	0	0	0	0	0	0	0	0	0	2	1	0
M3	F	Observer 1	16	7	0	0	0	0	0	0	0	0	0	0	0	0	0	0	0	0	0
M3	F	Observer 2	16	7	0	0	0	0	0	0	0	0	0	0	0	0	0	0	0	0	0
M3	B	Observer 1	18	8	1	1	1	2	0	0	0	0	0	0	0	1	0	1	0	6	4
M3	B	Observer 2	18	8	0	0	1	2	0	0	0	0	0	0	0	0	0	0	0	3	1
M3	I	Observer 1	22	9	0	0	0	1	0	0	0	0	0	0	0	0	0	0	2	1	0
M3	I	Observer 2	22	9	0	0	0	1	0	0	0	0	0	0	0	0	0	0	2	1	0
M3	I	Observer 1	24	9	0	0	0	1	0	0	0	0	0	0	0	0	0	0	2	1	0
M3	I	Observer 2	24	9	0	0	0	1	0	0	0	0	0	0	0	0	0	0	2	1	0
M3	I	Observer 1	25	9	0	0	0	1	0	0	0	0	0	0	0	0	0	0	2	1	0
M3	I	Observer 2	25	9	0	0	0	1	0	0	0	0	0	0	0	0	0	0	2	1	0
M3	ZA	Observer 1	27	60	0	0	0	1	1	0	0	0	1	1	0	0	0	1	0	3	2
M3	ZA	Observer 2	27	60	1	3	1	2	1	0	1	1	3	1	0	1	1	3	0	13	11
M3	ZA	Observer 1	28	60	0	0	0	1	1	1	0	0	2	1	0	0	1	2	0	5	4
M3	ZA	Observer 2	28	60	1	0	2	2	1	1	1	0	3	1	0	0	0	1	0	9	7
M3	ZA	Observer 1	29	60	2	1	1	1	1	1	0	0	2	0	0	1	0	1	0	8	7
M3	ZA	Observer 2	29	60	2	2	2	2	1	1	0	1	3	1	0	1	1	3	0	14	12
M3	ZA	Observer 1	30	60	1	0	0	2	1	0	0	0	1	1	0	1	0	2	0	6	4
M3	ZA	Observer 2	30	60	1	3	1	2	1	0	1	0	2	1	0	1	1	3	0	12	10
M3	ZA	Observer 1	31	60	0	1	0	1	1	0	0	0	1	0	0	0	0	0	0	3	2
M3	ZA	Observer 2	31	60	1	1	1	1	1	0	0	1	2	1	0	1	1	3	0	9	8
M3	ZA	Observer 1	33	60	0	0	0	1	1	1	0	0	2	1	0	1	0	2	0	5	4
M3	ZA	Observer 2	33	60	2	2	2	1	1	1	1	1	3	1	0	0	1	2	0	12	11
M3	ZA	Observer 1	34	60	1	0	0	2	1	1	0	0	2	1	0	0	0	1	0	6	4
M3	ZA	Observer 2	34	60	2	0	2	2	0	1	0	1	2	1	0	1	1	3	0	11	9
M3	ZA	Observer 1	35	60	1	1	1	1	1	1	1	0	3	0	0	0	0	0	0	7	6
M3	ZA	Observer 2	35	60	1	0	3	1	0	1	0	1	2	1	0	1	1	3	0	10	9
M3	ZA	Observer 1	36	60	1	1	1	1	1	1	1	0	3	0	0	1	0	1	0	8	7
M3	ZA	Observer 2	36	60	1	2	3	1	1	1	0	1	3	0	0	1	1	2	0	12	11
M3	ZA	Observer 1	37	60	0	0	0	1	0	0	0	0	0	0	0	0	0	0	0	1	0
M3	ZA	Observer 2	37	60	1	1	1	2	1	0	0	0	1	1	0	0	0	1	0	7	5
M3	R	Observer 1	38	63	1	0	2	1	1	0	0	0	1	1	0	1	0	2	0	7	6
M3	R	Observer 2	38	63	1	0	2	1	1	0	0	0	1	1	0	1	1	3	0	8	7
M3	R	Observer 1	41	63	2	3	2	1	0	0	1	1	2	1	0	1	1	3	0	13	12
M3	R	Observer 2	41	63	1	2	0	1	1	1	0	0	2	1	1	0	0	2	0	8	7
M3	R	Observer 1	43	63	2	1	0	1	0	0	1	1	2	0	0	1	1	2	0	8	7
M3	R	Observer 2	43	63	2	1	0	1	0	0	0	0	0	0	0	0	0	0	0	4	3
M3	R	Observer 1	44	63	0	0	0	1	0	0	0	0	0	0	0	0	0	0	0	1	0
M3	R	Observer 2	44	63	0	0	2	1	0	0	0	0	0	0	0	0	0	0	0	3	2
M3	R	Observer 1	45	63	1	1	0	1	0	0	1	1	2	0	0	1	0	1	0	6	5
M3	R	Observer 2	45	63	1	1	0	1	1	0	1	1	3	0	0	1	0	1	0	7	6
M3	X	Observer 1	46	61	1	0	2	1	0	0	0	0	0	1	0	0	1	2	0	6	5
M3	X	Observer 2	46	61	1	0	2	1	0	0	0	0	0	1	0	0	1	2	0	6	5
M3	X	Observer 1	47	61	0	0	0	1	0	0	0	0	0	1	0	0	0	1	0	2	1
M3	X	Observer 2	47	61	0	0	0	1	1	0	0	0	1	1	0	0	0	1	0	3	2
M3	X	Observer 1	48	61	0	0	0	1	0	0	0	0	0	0	0	0	0	0	2	1	0
M3	X	Observer 2	48	61	0	0	0	1	0	0	0	0	0	0	0	0	0	0	2	1	0
M3	X	Observer 1	50	61	0	2	3	1	0	0	0	0	0	0	0	0	0	0	1	6	5
M3	X	Observer 2	50	61	0	2	3	1	0	0	0	0	0	0	0	0	0	0	1	6	5
M3	X	Observer 1	52	61	1	1	2	2	0	0	1	1	2	0	0	0	1	1	0	9	7
M3	X	Observer 2	52	61	1	1	2	2	1	0	1	0	2	0	0	0	1	1	0	9	7
M3	X	Observer 1	53	61	0	2	3	1	0	0	1	0	1	0	0	0	0	0	0	7	6
M3	X	Observer 2	53	61	0	2	3	1	0	0	1	0	1	1	0	0	0	1	0	8	7
M3	YA	Observer 1	54	59	0	2	0	1	0	0	0	0	0	0	0	0	0	0	1	3	2
M3	YA	Observer 2	54	59	0	2	3	1	0	0	0	0	0	1	0	1	0	2	1	8	7
M3	YA	Observer 1	55	59	0	0	0	1	0	0	0	0	0	0	0	0	0	0	2	1	0
M3	YA	Observer 2	55	59	0	0	0	1	0	0	0	0	0	0	0	0	0	0	2	1	0
M3	T	Observer 1	63	66	3	2	1	1	1	0	0	0	1	1	0	1	0	2	0	10	9
M3	T	Observer 2	63	66	1	0	1	1	1	0	0	0	1	1	0	0	1	2	0	6	5
M4	P	Observer 1	1	6	0	0	0	0	0	0	0	0	0	0	0	1	0	1	0	1	1
M4	P	Observer 2	1	6	0	0	0	2	0	0	0	0	0	0	0	0	0	0	0	2	0
M4	P	Observer 1	2	6	0	0	0	0	0	0	0	0	0	0	0	0	0	0	0	0	0
M4	P	Observer 2	2	6	0	0	0	2	0	0	0	0	0	0	0	0	0	0	0	2	0
M4	P	Observer 1	3	6	0	0	0	2	0	0	0	0	0	1	0	0	0	1	0	3	1
M4	P	Observer 2	3	6	0	0	0	2	0	0	0	0	0	1	0	0	0	1	0	3	1
M4	P	Observer 1	4	6	0	0	0	2	0	0	0	0	0	1	0	1	1	3	0	5	3
M4	P	Observer 2	4	6	0	0	0	2	0	0	0	0	0	0	0	0	0	0	0	2	0
M4	P	Observer 1	5	6	1	0	0	2	1	0	1	1	3	0	0	0	0	0	0	6	4
M4	P	Observer 2	5	6	0	0	0	2	1	0	0	0	1	0	0	0	0	0	0	3	1
M4	P	Observer 1	7	6	1	2	0	2	0	0	1	1	2	0	0	0	0	0	0	7	5
M4	P	Observer 2	7	6	0	3	2	2	0	0	0	0	0	0	0	0	0	0	0	7	5
M4	P	Observer 1	8	6	0	0	0	2	0	0	0	1	1	0	0	0	0	0	0	3	1
M4	P	Observer 2	8	6	0	0	2	2	0	0	0	0	0	0	0	0	0	0	0	4	2
M4	J	Observer 1	11	7	1	1	1	2	0	0	1	1	2	0	0	0	0	0	0	7	5
M4	J	Observer 2	11	7	0	1	1	2	0	0	0	0	0	0	0	0	0	0	0	4	2
M4	J	Observer 1	13	7	0	0	0	0	0	0	1	0	1	0	0	0	0	0	0	1	1
M4	J	Observer 2	13	7	0	0	0	0	0	0	1	0	1	0	0	0	0	0	0	1	1
M4	J	Observer 1	14	7	0	0	0	2	0	0	0	0	0	0	0	0	0	0	0	2	0
M4	J	Observer 2	14	7	0	0	1	2	1	0	0	0	1	0	0	0	0	0	0	4	2
M4	J	Observer 1	16	7	0	0	0	2	0	0	1	0	1	0	0	0	1	1	0	4	2
M4	J	Observer 2	16	7	0	0	0	2	0	1	0	0	1	0	0	0	0	0	0	3	1
M4	A	Observer 1	18	8	2	2	1	1	0	0	1	1	2	0	0	1	0	1	0	9	8
M4	A	Observer 2	18	8	0	2	1	1	0	0	0	0	0	0	0	0	0	0	0	4	3
M4	D	Observer 1	22	9	0	0	0	3	0	0	0	0	0	0	0	0	0	0	2	3	0
M4	D	Observer 2	22	9	0	0	0	3	0	0	0	0	0	0	0	0	0	0	2	3	0
M4	D	Observer 1	24	9	0	0	0	2	1	0	0	0	1	0	0	0	0	0	0	3	1
M4	D	Observer 2	24	9	0	0	0	0	0	0	0	0	0	0	0	0	0	0	0	0	0
M4	D	Observer 1	25	9	2	0	0	2	1	0	1	1	3	0	0	0	0	0	0	7	5
M4	D	Observer 2	25	9	0	0	0	2	0	0	0	0	0	0	0	0	0	0	0	2	0
M4	Z	Observer 1	27	60	0	0	1	1	1	0	0	0	1	1	0	1	0	2	1	5	4
M4	Z	Observer 2	27	60	1	0	1	1	1	0	0	0	1	1	0	1	0	2	1	6	5
M4	Z	Observer 1	28	60	0	0	0	1	0	0	0	0	0	0	0	0	0	0	2	1	0
M4	Z	Observer 2	28	60	0	0	0	1	0	0	0	0	0	0	0	0	0	0	2	1	0
M4	Z	Observer 1	29	60	0	0	0	1	0	0	0	0	0	0	0	0	0	0	2	1	0
M4	Z	Observer 2	29	60	0	0	0	1	0	0	0	0	0	0	0	0	0	0	2	1	0
M4	Z	Observer 1	30	60	0	0	0	1	0	0	0	0	0	0	0	0	0	0	2	1	0
M4	Z	Observer 2	30	60	0	0	0	1	0	0	0	0	0	0	0	0	0	0	2	1	0
M4	Z	Observer 1	31	60	0	0	0	1	0	0	0	0	0	0	0	0	0	0	2	1	0
M4	Z	Observer 2	31	60	0	0	0	1	0	0	0	0	0	0	0	0	0	0	2	1	0
M4	Z	Observer 1	33	60	0	0	1	1	0	1	0	0	1	1	0	0	0	1	1	4	3
M4	Z	Observer 2	33	60	0	0	1	1	0	1	0	0	1	1	0	0	0	1	1	4	3
M4	Z	Observer 1	34	60	0	0	0	1	0	0	0	0	0	0	0	0	0	0	2	1	0
M4	Z	Observer 2	34	60	0	0	0	1	0	0	0	0	0	0	0	0	0	0	2	1	0
M4	Z	Observer 1	35	60	0	0	0	1	0	0	0	0	0	0	0	0	0	0	2	1	0
M4	Z	Observer 2	35	60	0	0	0	1	0	0	0	0	0	0	0	0	0	0	2	1	0
M4	Z	Observer 1	36	60	0	0	0	1	0	0	0	0	0	0	0	0	0	0	2	1	0
M4	Z	Observer 2	36	60	0	0	0	1	0	0	0	0	0	0	0	0	0	0	2	1	0
M4	Z	Observer 1	37	60	0	0	0	1	0	0	0	0	0	1	0	0	0	1	2	2	1
M4	Z	Observer 2	37	60	0	0	0	1	0	0	0	0	0	1	0	0	0	1	2	2	1
M4	WA	Observer 1	38	63	0	0	2	2	0	0	0	1	1	0	0	0	0	0	0	5	3
M4	WA	Observer 2	38	63	0	0	2	2	0	0	0	1	1	0	0	1	0	1	0	6	4
M4	WA	Observer 1	41	63	0	0	0	0	0	0	0	0	0	0	0	0	0	0	0	0	0
M4	WA	Observer 2	41	63	0	0	0	0	0	0	0	0	0	0	0	0	0	0	0	0	0
M4	WA	Observer 1	43	63	0	1	0	2	0	0	0	0	0	0	0	0	0	0	0	3	1
M4	WA	Observer 2	43	63	0	0	0	2	0	0	0	0	0	0	0	0	0	0	0	2	0
M4	WA	Observer 1	44	63	0	0	0	2	0	0	0	0	0	0	0	0	0	0	1	2	0
M4	WA	Observer 2	44	63	0	0	0	2	0	0	0	0	0	0	0	0	0	0	1	2	0
M4	WA	Observer 1	45	63	0	0	1	2	0	0	0	0	0	0	0	0	0	0	1	3	1
M4	WA	Observer 2	45	63	0	0	1	1	0	0	0	1	1	0	0	0	0	0	1	3	2
M4	QA	Observer 1	46	61	1	1	1	2	0	0	1	1	2	0	0	0	0	0	0	7	5
M4	QA	Observer 2	46	61	0	2	3	1	0	0	0	0	0	0	0	0	0	0	0	6	5
M4	QA	Observer 1	47	61	2	0	2	2	1	1	1	1	3	1	0	1	0	2	0	11	9
M4	QA	Observer 2	47	61	1	0	2	2	1	1	1	0	3	1	1	0	0	2	0	10	8
M4	QA	Observer 1	48	61	0	1	1	0	0	0	0	0	0	0	0	0	0	0	0	2	2
M4	QA	Observer 2	48	61	0	0	0	0	0	0	0	0	0	0	0	0	0	0	0	0	0
M4	QA	Observer 1	50	61	0	1	1	2	0	0	0	0	0	0	0	0	0	0	0	4	2
M4	QA	Observer 2	50	61	0	1	1	2	0	0	0	0	0	0	0	0	0	0	0	4	2
M4	QA	Observer 1	52	61	1	1	1	2	0	0	1	0	1	0	0	1	1	2	0	8	6
M4	QA	Observer 2	52	61	2	3	1	3	0	0	1	0	1	0	0	1	0	1	0	11	8
M4	QA	Observer 1	53	61	2	1	2	2	1	1	1	1	3	1	1	0	1	3	0	13	11
M4	QA	Observer 2	53	61	0	0	3	2	1	0	0	0	1	1	0	0	0	1	0	7	5
M4	XA	Observer 1	54	59	0	0	0	1	0	0	0	0	0	0	0	0	0	0	2	1	0
M4	XA	Observer 2	54	59	0	0	0	1	0	0	0	0	0	0	0	0	0	0	2	1	0
M4	XA	Observer 1	55	59	0	0	0	1	0	0	0	0	0	0	0	0	0	0	2	1	0
M4	XA	Observer 2	55	59	0	0	0	1	0	0	0	0	0	0	0	0	0	0	2	1	0
M4	V	Observer 1	63	66	0	0	0	1	0	0	0	0	0	0	0	0	0	0	2	1	0
M4	V	Observer 2	63	66	0	0	0	1	0	0	0	0	0	0	0	0	0	0	2	1	0
